# Supplementary material for: A systematic review of barriers and facilitators for hepatitis B and C screening among migrants in the EU/EEA region
Source: Front Public Health. 2023 Feb 15;11:1118227. doi: 10.3389/fpubh.2023.1118227 (PMC9975596; doi:10.3389/fpubh.2023.1118227)
Supplement: Supplementary material 3 — Quality Assessment MMAT. [file Table_3.XLSX]

## Sheet: MMAT checklist
				SCREENING QUESTIONS		1. QUALITATIVE STUDIES					2. RANDOMIZED CONTROLLED TRIALS					3. NON-RANDOMIZED STUDIES					4. QUANTITATIVE DESCRIPTIVE STUDIES					5. MIXED METHODS STUDIES					COMMENTS
RefID (DOI)	First author	Year	Citation	S1. Are there clear research questions?	S2. Do the collected data allow to address the research questions?	1.1. Is the qualitative approach appropriate to answer the research question?	1.2. Are the qualitative data collection methods adequate to address the research question?	1.3. Are the findings adequately derived from the data?	1.4. Is the interpretation of results sufficiently substantiated by data?	1.5. Is there coherence between qualitative data sources, collection, analysis and interpretation?	2.1. Is randomization appropriately performed?	2.2. Are the groups comparable at baseline?	2.3. Are there complete outcome data?	2.4. Are outcome assessors blinded to the intervention provided?	2.5 Did the participants adhere to the assigned intervention?	3.1. Are the participants representative of the target population?	3.2. Are measurements appropriate regarding both the outcome and intervention (or exposure)?	3.3. Are there complete outcome data?	3.4. Are the confounders accounted for in the design and analysis?	3.5. During the study period, is the intervention administered (or exposure occurred) as intended?	4.1. Is the sampling strategy relevant to address the research question?	4.2. Is the sample representative of the target population?	4.3. Are the measurements appropriate?	4.4. Is the risk of nonresponse bias low?	4.5. Is the statistical analysis appropriate to answer the research question?	5.1. Is there an adequate rationale for using a mixed methods design to address the research question?	5.2. Are the different components of the study effectively integrated to answer the research question?	5.3. Are the outputs of the integration of qualitative and quantitative components adequately interpreted?	5.4. Are divergences and inconsistencies between quantitative and qualitative results adequately addressed?	5.5. Do the different components of the study adhere to the quality criteria of each tradition of the methods involved?
PMID: 33269693	Andersen	2020		Yes	Yes																Yes	Yes	Yes	Can't tell	Yes
DOI: 10.1007/s12134-021-00897-z	Azadi	2021		Yes	Yes	Yes	Yes	Yes	Yes	Yes
DOI: 10.1016/j.arcped.2021.09.012	Bergevin	2021		Yes	Yes																Yes	Yes	Yes	Yes	Yes
DOI: 10.2807/1560-7917.ES.2018.23.11.17-00491	Bil	2018		Yes	Yes																Yes	Yes	Yes	Yes	Yes
DOI: 10.1093/ofid/ofv162	Bottero	2015		Yes	Yes						Yes	Yes	Yes	Yes	Yes
DOI: 10.2807/1560-7917.ES.2018.23.16.17-00527	Buonfrate	2019		Yes	Yes																Yes	Yes	Yes	Can't tell	Yes
DOI: 10.1186/s12889-020-09459-x	Cailhol	2020		Yes	Yes	Yes	Yes	Yes	Yes	Yes
DOI: 10.1007/s00038-017-1034-x	Chernet	2018		Yes	Yes																Yes	Yes	Yes	Can't tell	Yes
DOI: 10.1093/eurpub/ckv236	Cochrane	2016		Yes	Yes	Yes	Yes	Yes	Yes	Yes
DOI: 10.1111/liv.13125	Coenen	2016		Yes	Yes																Yes	Yes	Yes	Can't tell	Yes
DOI: 10.1016/j.clinre.2021.101852	Colucci	2021		Yes	Yes																Yes	Yes	Yes	Can't tell	Yes
DOI: 10.2807/1560-7917.ES.2015.20.35.30009	Coppola	2015		Yes	Yes																Yes	Yes	Yes	Can't tell	Yes
DOI: 10.1186/s40249-016-0228-4	Coppola	2017		Yes	Yes																Yes	Yes	Yes	Can't tell	Yes
DOI: 10.1016/j.tmaid.2020.101551	Coppola	2020		Yes	Yes																Yes	Yes	Yes	Can't tell	Yes
DOI: 10.1016/j.tmaid.2021.102180	Cortier	2022		Yes	Yes																Yes	Can't tell	Yes	Yes	Yes						Can't tell because it is unclear what the target population is (sample is only men).
DOI: 10.1186/s12916-018-1125-4	Crawshaw	2018		Yes	Yes																Yes	Yes	Yes	Yes	Yes
DOI: 10.1016/j.rce.2016.02.005	Guenca-Goméz	2016		Yes	Yes																Yes	Yes	Yes	Can't tell	Yes
DOI: 10.1016/j.puhe.2018.03.011	Del Pinto	2018		Yes	Yes																Yes	No	Yes	Yes	Yes
DOI: 10.1186/s12913-018-3422-1	Delilovic	2018		Yes	Yes	Yes	Yes	Yes	Yes	Yes
DOI: 10.15167/2421-4248/jpmh2020.61.3.1528	Donisi	2020		Yes	Yes																Yes	Yes	Yes	Can't tell	Yes
DOI: 10.1371/journal.pone.0235260	Duracinsky	2020		Yes	Yes	Yes	Yes	Yes	Yes	Yes
DOI: 10.1016/j.eclinm.2020.100315	Eborall	2020		Yes	Yes	Yes	Yes	Yes	Yes	Yes
DOI: 10.1016/j.jiph.2016.04.012	Eonomopoulou	2017		Yes	Yes																Yes	Yes	Yes	Can't tell	Yes
DOI: 10.3399/bjgp16X684817	Evlampidou	2016		Yes	Yes																Yes	Yes	Yes	No	Yes						The risk of nonresponse bias is not considered low with regard to GPs responses to the survey because there is a difference between GP practices who responded to the survey and those who did not.
DOI: 10.3855/jidc.15030	Fiore	2021		Yes	Yes																Yes	Yes	Yes	Yes	Yes
DOI: 10.3855/jidc.13346	Fiore	2021b		No	No																Can't tell	No	Yes	Can't tell	Yes						No clear research question defined.
DOI: 10.1016/S2468-1253(18)30318-2	Flanagan	2018		Yes	Yes						Yes	Yes	Yes	Yes	Yes
DOI: 10.1093/eurpub/cky003	Hamdiui	2018a		Yes	Yes	Yes	Yes	Yes	Yes	Yes
DOI: 10.1186/s12916-018-1034-6	Hamdiui	2018b		Yes	Yes																Yes	Yes	Yes	Can't tell	Yes
DOI: 10.1111/jvh.13604	Hamdiui	2021		Yes	Yes																Yes	Yes	Yes	Can't tell	Yes
DOI: 10.1177/20499361211053929	Hannula	2021		Yes	Yes																Yes	Yes	Yes	Yes	Yes
DOI: 10.1016/j.tmaid.2020.101611	Hargreaves	2020		Yes	Yes																Yes	Yes	Yes	Yes	Yes
DOI: 10.1016/j.socscimed.2019.112481	Hendy	2019		Yes	Yes	Yes	Yes	Yes	Yes	Yes
DOI: 10.5334/aogh.2848	Ho	2020		Yes	Yes											Yes	Yes	Yes	Yes	Yes
DOI: 10.1371/journal.pmed.1003076	Janda	2020		Yes	Yes																Yes	Yes	Yes	Yes	Yes
DOI: 10.1186/s12879-021-06501-0	Kakalou	2021		Yes	Yes											Yes	Yes	Yes	Can't tell	Yes
DOI: 10.1186/s12913-015-1218-0	Kalengayi	2016		Yes	Yes	Yes	Yes	Yes	Yes	Yes
DOI: 10.1016/j.ijid.2020.08.059	Kelly	2020		Yes	Yes																Yes	Yes	Yes	Can't tell	Yes
DOI: 10.1371/journal.pone.0258932	Klok	2021		Yes	Yes																Yes	Yes	Yes	Can't tell	Yes
DOI: 10.1186/s12889-018-5878-7	Kloning	2018		Yes	Yes																Yes	Yes	Yes	Can't tell	Yes
DOI: 10.1097/MD.0000000000015412	Koc	2019		Yes	Yes	No	Yes	Can't tell	Can't tell	Can't tell																					Study protocol clinical trail, but used group discussions to investigate motivating factors and barriers for HBV screening
DOI: 10.1371/journal.pone.0234740	Koc	2020		Yes	Yes																Yes	Yes	Yes	Can't tell	Yes
DOI: 10.1186/s12889-017-4796-4	Lee	2017		Yes	Yes	Yes	Yes	Yes	Yes	Yes
DOI: 10.1371/journal.pone.0226948	Louka	2019		Yes	Yes	Yes	Yes	Yes	Yes	Yes
DOI: 10.1111/jdv.15390	Mandel	2018		Yes	Yes																Yes	Yes	Yes	Yes	Yes
DOI: 10.1111/tmi.12649	Marquardt	2016		Yes	Yes																Yes	Yes	Yes	Yes	Yes
DOI: 10.1016/j.ijid.2020.09.020	Marrone	2020		Yes	Yes																Yes	Yes	Yes	Yes	Yes
PMID: 34061789	Mazzitelli	2021		Yes	Yes																Yes	Yes	Yes	Can't tell	Yes
DOI: 10.1093/jtm/taab025	Norman	2021		Yes	Yes																Yes	Yes	Yes	Can't tell	Yes
DOI: 10.1016/j.eimce.2020.05.018	Oliván-Gonzalvo	2021		Yes	Yes																Yes	Yes	Yes
DOI: 10.1111/jdv.16949	Padovese	2020		Yes	Yes																					Yes	Yes	Yes	Yes	Yes
DOI: 10.1186/s12887-017-0888-7	Pavlopoulou	2017		Yes	Yes																Yes	Yes	Yes	Yes	Yes
DOI: 10.3390/v13112327	Petroff	2021		Yes	Yes											Yes	Yes	Yes	Can't tell	Yes
DOI: 10.1038/s41598-021-96350-3	Picchio	2021		Yes	Yes																Yes	Yes	Yes	Can't tell	Yes
DOI: 10.1016/j.dld.2021.08.024	Prestileo	2021		Yes	Yes																Yes	Yes	Yes	Yes	Yes
DOI: 10.1186/s12889-020-10068-x	Roche	2021		Yes	Yes																Yes	Can't tell	Yes	No	Yes
DOI: 10.1111/jvh.13192	Rosa-Hezode	2019		Yes	Yes											Yes	Yes	Yes	Can't tell	Yes
PMID: 33046201	Rosenkrands	2020		Yes	Yes																Yes	Yes	Yes	Yes	Yes
DOI: 10.5604/01.3001.0010.7534	Sagnelli	2018		Yes	Yes																Yes	Yes	Yes	Can't tell	Yes						High voluntary reponse rate (85%), but only 20% female, unlcear if the 15% non-response populatie could have been higher in female density SS: ok, eens met can't tell omdat het onduidelijk is waarom de 15% niet wilde screenen.
DOI: 10.4269/ajtmh.17-0604	Salas-Coronas	2018		Yes	Yes																Yes	Yes	Yes	Yes	Yes
DOI: 10.1007/s10903-017-0585-5	Santilli	2018		Yes	Yes	Yes	Yes	Yes	Yes	Yes
DOI: 10.26719/emhj.18.035	Scotto	2019		Yes	Yes																Yes	Yes	Yes	Can't tell	Yes
DOI: 10.1093/jtm/taab100	Sequeira-Aymar	2021		Yes	Yes						Yes	Yes	Yes	No	Yes
DOI: 10.4269/ajtmh.17-0438	Serre Delcor	2018		Yes	Yes																Yes	Yes	Yes	Yes	Yes
DOI: 10.2196/22239	Thonon	2021		Yes	Yes						Yes	Yes	Can't tell	Can't tell	Can't tell
DOI: 10.1186/s12889-018-6038-9	Tiittala	2018		Yes	Yes																Yes	Yes	Yes	Yes	Yes						Study not finished, collected data still minimal
DOI: 10.2196/13578	Touloumi	2020		Yes	Yes																Yes	Yes	Yes	Can't tell	Yes
DOI: 10.1136/archdischild-2019-318077	Williams	2020		Yes	Yes																Yes	Yes	Yes	Yes	Yes
DOI: 10.1155/2018/5670374	Zampino	2018		Yes	Yes																Yes	Can't tell	Yes	Can't tell	Yes						Lower than expected sample size/enrolement. if the sample size is representative for the target population is unknown for me. Also only 10% (3/30) immigrant.
